# Supplementary material for: Nucleopore Traffic Is Hindered by SARS-CoV-2 ORF6 Protein to Efficiently Suppress IFN-β and IL-6 Secretion
Source: Viruses. 2022 Jun 11;14(6):1273. doi: 10.3390/v14061273 (PMC9230033; doi:10.3390/v14061273)
Supplement: Supplementary file 1 [file viruses-14-01273-s001.zip]

Archive with 2 entries (2 files):
- Original Images.pdf
- Supplement dataset.xlsx
